# Supplementary material for: Family and Community Nurses as a Resource for the Inclusion of Youths with Type 1 Diabetes at School
Source: J Pers Med. 2023 Jun 11;13(6):981. doi: 10.3390/jpm13060981 (PMC10302974; doi:10.3390/jpm13060981)
Supplement: Supplementary file 1 [file jpm-13-00981-s001.zip]

Archive with 1 entries (1 files):
- jpm-2380249-supplementary.pdf
